# Supplementary material for: Multigene Phylogeny and Pathogenicity Trials Revealed Alternaria alternata as the Causal Agent of Black Spot Disease and Seedling Wilt of Pecan (Carya illinoinensis) in South Africa
Source: Pathogens. 2023 May 2;12(5):672. doi: 10.3390/pathogens12050672 (PMC10223959; doi:10.3390/pathogens12050672)
Supplement: Supplementary file 1 [file pathogens-12-00672-s001.zip]

Archive with 1 entries (1 files):
- pathogens-2290295-supplementary.pdf
